# Supplementary material for: Krill Oil’s Protective Benefits against Ultraviolet B-Induced Skin Photoaging in Hairless Mice and In Vitro Experiments
Source: Mar Drugs. 2023 Aug 30;21(9):479. doi: 10.3390/md21090479 (PMC10533088; doi:10.3390/md21090479)
Supplement: Supplementary file 1 [file marinedrugs-21-00479-s001.zip]

Archive with 1 entries (1 files):
- marinedrugs-2572838-supplementary.pdf
